# Supplementary material for: The Dutch CAR-T Tumorboard Experience: Population-Based Real-World Data on Patients with Relapsed or Refractory Large B-Cell Lymphoma Referred for CD19-Directed CAR T-Cell Therapy in The Netherlands
Source: Cancers (Basel). 2023 Aug 30;15(17):4334. doi: 10.3390/cancers15174334 (PMC10486925; doi:10.3390/cancers15174334)
Supplement: Supplementary file 1 [file cancers-15-04334-s001.zip]

Archive with 1 entries (1 files):
- cancers-2513419-supplementary.pdf
